# Supplementary material for: Novel reporter systems to detect cold and osmotic stress responses
Source: Biol Methods Protoc. 2025 Jun 14;10(1):bpaf048. doi: 10.1093/biomethods/bpaf048 (PMC12206525; doi:10.1093/biomethods/bpaf048)
Supplement: bpaf048_Supplementary_Data [file bpaf048_supplementary_data.zip]

Archive with 2 entries (2 files):
- Supplementary_Data.zip
- Maruyama_&_Fujii_Supplementary_info.pdf
